# Supplementary material for: Pandemic Effects and Gluten-Free Diet: An Adherence and Mental Health Problem
Source: Nutrients. 2021 May 27;13(6):1822. doi: 10.3390/nu13061822 (PMC8229361; doi:10.3390/nu13061822)
Supplement: Supplementary file 1 [file nutrients-13-01822-s001.zip]

Archive with 1 entries (1 files):
- nutrients-1191452-supplementary.pdf
